# Supplementary material for: CD146+CAFs promote progression of endometrial cancer by inducing angiogenesis and vasculogenic mimicry via IL-10/JAK1/STAT3 pathway
Source: Cell Commun Signal. 2024 Mar 8;22:170. doi: 10.1186/s12964-024-01550-9 (PMC10921754; doi:10.1186/s12964-024-01550-9)
Supplement: Supplementary file 1 — Additional file 1: Figure S1. IF of the primary isolated normal fibroblasts and cancer-associated fibroblasts. Figure S2. IL-10 is a risk factor for endometrial cancer. (A) The transcriptome level of IL-10 was correlated with MCAM; (B) The immunohistochemical staining of IL-10 in endometrial cancer and normal endometrium; (C) Prognosis significance of IL-10 in endometrial cancer by The Human Protein Atlas; (D) The expression level of IL-10 receptors in endometrial cancer cell lines; (E) The numbers of VM in IL-10 low expression and high expression endometrial cancers. Figure S3. IL-10 induces VM via JAK-STAT3 pathway. (A) The VM formation induced by IL-10 was blocked by Niclosamide; (B) The transcriptome level of CDH5 was correlated with JAK1 and STAT3; (C) The length of the qPCR product was tested by DNA gel. [file 12964_2024_1550_MOESM1_ESM.zip › supplementary table 1.xlsx]

## Sheet: Sheet1
EGF	F	TGGATGCTGGTGTCTCAGTG
	R	GATCAACTGCTACATTTGCAGGAT
ANGPT1	F	TCGGAGATGGCCCAGATACA
	R	TCCAGCAGCTGTATCTCAAGT
ANGPT2	F	GAACCAGACGGCTGTGATGA
	R	AGGGAGTGTTCCAAGAGCTG
MMP1	F	AAGGTCTCTGAGGGTCAAGC
	R	ATACCTGGGCCTGGTTGAAA
IL-2	F	GACCCAGGGACTTAATCAGCA
	R	CAATGGTTGCTGTCTCATCAGC
IL-6	F	AGACAGCCACTCACCTCTTC
	R	GTTGTTTTCTGCCAGTGCCTC
IL-8	F	TACTCCAAACCTTTCCACCCC
	R	CCCAGTTTTCCTTGGGGTCC
TIMP1	F	CTGGCTTCTGGCATCCTGTT
	R	TCTGGTGTCCCCACGAACTT
FGF2	F	AAAGGAGTGTGTGCTAACCGT
	R	GCCCAGGTCCTGTTTTGGAT
FGF13	F	ACAAGCCTGCAGCTCATTTT
	R	CATTGTGGCTCATGGATTTG
PDGFA	F	CGCAGTCAGATCCACAGCAT
	R	GGCTGGTGTCCAAAGAATCC
PGF	F	CGGCGATGAGAATCTGCACT
	R	GGTCCCCAGAACGGATCTTT
TGF-β	F	GTACCTGAACCCGTGTTGCT
	R	GTTGCTGAGGTATCGCCAGG
VEGFA	F	GGCAAAAACGAAAGCGCAAG
	R	GCAACGCGAGTCTGTGTTTT
VEGFB	F	TATACTCGCGCTACCTGCC
	R	CGGGTACCGGATCATGAGG
IGF1	F	CTGAGCTGGTGGATGCTCTT
	R	AGGGGTGCGCAATACATCTC
MMP9	F	AAGGGTACAGCCTGTTCCTGGT
	R	CTGGATGCCGTCTATGTCGTCT
IL-10	F	GCCTTATCGGAAATGATCCA
	R	AGGGGAGAAATCGATGACAG
CXCL10	F	TGGCATTCAAGGAGTACCTC
	R	TTGTAGCAATGATCTCAACACG
CCL2	F	GCCCCAGTCACCTGCTGTTAT
	R	CTGCTTGGGGTCAGCACAGA
CXCL1	F	ACCGAAGTCATAGCCACACTC
	R	CTCCGTTACTTGGGGACACC
HGF	F	ATGCATCCAAGGTCAAGGAG
	R	TTCCATGTTCTTGTCCCACA
GAPDH	F	GGCAGAGATGATGACCCTTTT
	R	AGATCCCTCCAAAATCAAGTGG
